# Supplementary material for: Transgenic Schizochytrium as a Promising Oral Vaccine Carrier: Potential Application in the Aquaculture Industry
Source: Mar Drugs. 2024 Dec 12;22(12):555. doi: 10.3390/md22120555 (PMC11678113; doi:10.3390/md22120555)
Supplement: Supplementary file 1 [file marinedrugs-22-00555-s001.zip]

Archive with 1 entries (1 files):
- marinedrugs-3341262-supplementary.pdf
